# Supplementary material for: Increasing global agricultural production by reducing ozone damages via methane emission controls and ozone-resistant cultivar selection
Source: Glob Chang Biol. 2013 Feb 5;19(4):1285–99. doi: 10.1111/gcb.12118 (PMC3627305; doi:10.1111/gcb.12118)
Supplement: Supplementary file 8 [file gcb0019-1285-SD13.txt]

Percent irrigated areaper grid cell<11- 1010- 2020- 3030- 4040- 5050- 6060- 7070- 8080- 100
